# Supplementary material for: Prostaglandin E2 controls the metabolic adaptation of T cells to the intestinal microenvironment
Source: Nat Commun. 2024 Jan 11;15:451. doi: 10.1038/s41467-024-44689-2 (PMC10781727; doi:10.1038/s41467-024-44689-2)
Supplement: Supplementary file 4 — Source Data [file 41467_2024_44689_MOESM4_ESM.xlsx]

## Sheet: Figure 1
Figure 1
Raw data of single cell sequencing are deposited with GEO accession number as reported under the Data Availability statement.

## Sheet: Figure 2
Figure 2
a	Blood				Gut TRM
	TN	TEM	TEMRA	TCM	Ileum	Coecum	C. Asc.	C. Trans.	C. Desc.	Rectum
	90.7	54.9	91.4	68.8	17.1		16	16.4	17.7	14.5
	90.8	98.6	87.6	96.9		28.3	31.2	23.8	34.8	54.1
	95.9	97.2	98.4	90	18.4		21.5	24.5	16.9	17.6
	77.7	75.9	82.8	62.3	29.7	29		30.7	26
	58.9	83.6	54.6	86.1						7.3
b	mLN TN	mLN TEM	mLN TCM	mLN TRM	LP CD69-CD103-	LP CD69+CD103+	IEL CD69+CD103+
	85.4	83.2	83.4	69.4	65.3	18.4	7.11
	86.3	81.6	83.6	75.3	69.5	21.2	8.72
	87.4	84.7	84.6	76.7	75.8	20.9	10.4
c	Anti-Tom20						Anti-TFAM							Anti-β-actin
d	Polyclonal				Antigen-specific
	mLN TN	mLN TEM	LP CD69+ CD103+	IEL CD69+ CD103+	mLN TEM	LP CD69+ CD103+	IEL CD69+ CD103+
	50.1	81.8	11.2	5.9	70.8	27.1	15.1
	40.7	60.8	14.3	6.86	44.3	24.5	12.4
	40.6	50.4	16	3.83	39.7	33.9	7.08
	37.9	65.2	14.8	6.71	57.1	21.7	10.5
	37.4	56.5	13	5.72	51.4	21.2	12.5
e	mLN TN	mLN TEM	mLN TCM	mLN TRM	LP CD69-CD103-	LP CD69+CD103+	IEL CD69+CD103+
	63.1	65.2	67.3	55.2	45.4	7.28	4.53
	66.9	61.9	72.9	51.5	42.3	7.53	3.13
	62.8	60.5	69.7	57	43.3	7.87	4.33
f	Polyclonal				Antigen-specific
	mLN TN	mLN TEM	LP CD69+ CD103+	IEL CD69+ CD103+	mLN TEM	LP CD69+ CD103+	IEL CD69+ CD103+
	77.1	84.7	7.46	2.59	75.4	19.2	13.4
	74.8	71.8	9.01	4.16	59	17.5	8.85
	79.1	63.4	10.3	2.07	53.8	27.5	2.88
	76.6	78.9	10.4	5.07	81.4	15.8	11.1
	75.7	71.9	8.99	3.47	68.6	13.8	9.25
g	Raw data available upon request. Too many data point to depict.	Raw data available upon request. Too many data point to depict.	Raw data available upon request. Too many data point to depict.	Raw data available upon request. Too many data point to depict.	Raw data available upon request. Too many data point to depict.	Raw data available upon request. Too many data point to depict.	Raw data available upon request. Too many data point to depict.	Raw data available upon request. Too many data point to depict.	Raw data available upon request. Too many data point to depict.	Raw data available upon request. Too many data point to depict.	Raw data available upon request. Too many data point to depict.	Raw data available upon request. Too many data point to depict.	Raw data available upon request. Too many data point to depict.
h	AMP							ADP							ATP							ATP:AMP ratio
	Blank	mLN TN	mLN TEM+TRM	mLN TCM	LP CD69+CD103+	IEL CD69+CD103+		Blank	mLN TN	mLN TEM+TRM	mLN TCM	LP CD69+CD103+	IEL CD69+CD103+		Blank	mLN TN	mLN TEM+TRM	mLN TCM	LP CD69+CD103+	IEL CD69+CD103+		mLN TN	mLN TEM+TRM	mLN TCM	LP CD69+CD103+	IEL CD69+CD103+
	7219	288178	216046	424059	578708	432199		0	12143	8516	10895	15450	16653		2440	39653	40812	27621	35148	37415		0.137599	0.188904	0.0651348	0.0607353	0.0865689
	6516	294226	429309	495836	1195494	742763		0	13979	12086	13517	20434	17120		1240	42852	29298	44210	28635	27525		0.145643	0.0682446	0.0891625	0.0239524	0.0370576
	10870	257175	752128	416848	1050161	814483		0	12221	18748	13073	15666	25901		1893	45759	50027	30881	31653	59935		0.177929	0.0665139	0.0740822	0.0301411	0.0735866
i	IFN-γ+ cells								IFN-γ (GeoMFI of positive cells)
	mLN TN	mLN TEM	mLN TCM	mLN TRM	LP CD69-CD103-	LP CD69+CD103+	IEL CD69+CD103+		mLN TN	mLN TEM	mLN TCM	mLN TRM	LP CD69-CD103-	LP CD69+CD103+	IEL CD69+CD103+
	0.99	3.88	5.87	20.1	64	55.5	86		240	286	271	323	376	326	411
	1.15	3.8	9.91	20.3	33.3	52.2	66.8		242	280	281	328	395	312	358
	0.96	3.2	6.6	15	63.4	53.1	67.9		240	334	272	288	524	314	372

## Sheet: Figure 3
Figure 3
a	mLN	LP	Liver	Lung
	89.6	27.1	69.3	61.8
	92.8	17.5	70.1	64.8
	86.8	17	55.5	63.9
b	Raw data available upon request. Too many data point to depict.
c	mLN	Small Intestine	Liver	Lung
	3746	23611	1774	4789
	2949	17808	0	4146
	2293	10469	636	7735
	3719	15583	0	4495
d	Mitotracker			TMRM
	Ctrl	with PGE2		Ctrl	with PGE2
	579	274		64	17.2
	486	225		61.2	10.1
	448	224		62.7	9.34
e	Mitotracker								TMRM
	-	PGE2	PGE1	PGF2a	PGI2	Delta12-14 PGJ2			-	PGE2	PGE1	PGF2a	PGI2	Delta12-14 PGJ2
	3576	1849	1934	3276	3513	3343			64.3	20.5	22.9	65.9	68	66.7
	3522	1543	1850	3156	3315	3108			71.3	33.1	29.2	71.9	70	74.2
	3403	1846	1986	3209	3289	3222			65.9	20.8	23.9	65.1	65.1	68.2
f	Raw data of single cell sequencing are deposited with GEO accession number as reported under the Data Availability statement.
h	Ctrl	Ptger4 guides
	29.6	69.9
	26.7	72.7
	29.5	70.2
	27.4	72.5
	25.7	73.7
	33.3	66.7
	37.1	62.9
	43.5	56.4
	34.3	65.7
	35.3	64.7
	35	65
	32.9	67
	44.8	55.1
	41.9	58
	38.7	61.2
i	Ctrl	Ptger4 guides
	32.4	66.8
	34.1	65.4
	36.3	63.5
	30.9	68.9
	32.3	66.7
	32.7	67.3
	33.1	66.9
	41	59
	33.7	66.3
	36.8	63.2
	40.5	59.4
	41.6	58.3
	48.4	51.5
	49.6	50.3
	43.2	56.7
j	Ctrl	Ptger4 guides
	12.5	19.8
	14.7	24.4
	13.1	25.3
	17.4	33.9
	19.5	24.5
	30.4	33.2
	39.7	42.2
	33.5	36.1
	35.9	38.5
	34.5	36.9
	37.6	39.2
	47.3	51.9
	43.5	45.6
	46.2	52.6
	47.8	55.2
k		Ctrl															Ptger4 guides
	CD69-CD103-	0.45	1.28	1.02	1.16	1.54	7.5	7.2	8.19	6.87	7.57	0.447	0.897	0.575	0.924	1.87	27.3	29.9	24.3	32	32.7	12.8	13.1	18.9	15.9	12.9	32.9	41.5	44.8	51.3	57.6
	CD69+	58.1	58.3	54.4	60.3	70	51.6	47.2	47.3	49.5	46	46.1	59.1	73.1	79.3	72.3	28.3	27.8	23.9	24.6	30	35.1	29.9	33	39	38.8	31.6	34.7	35.9	30.6	24.9
	CD69+CD103+	34	32.7	36.9	30.1	21.6	21.8	27.2	24.6	25	27.7	44.8	32	17.3	12.5	20	25.7	24.2	33.3	24.2	20.9	28.6	34.4	26.3	24.6	28.7	26.6	17.3	12.7	11.1	11.4

## Sheet: Figure 4
Figure 4
a	Raw data of RNA sequencing are deposited with GEO accession number as reported under the Data Availability statement.
b	Anti-LC3							Anti-p62							Anti-β-actin
c	Images in panel 4c are raw images, minimally modified with text, arrow and scale bar
d	Mitotracker				TMRM
	-	PGE2	Bafilo + PGE2		-	PGE2	Bafilo + PGE2
	1374	584	856		73.4	20.4	42.5
	1419	583	903		80.5	19.9	18.2
	1564	550	982		83.2	22.6	18
e	Ctrl	Atg5 guides
	56.4	43.5
	59.7	40.3
	56.3	43.7
	63.9	36.1
	50.3	49.6
	71.2	28.8
	64	35.9
	69.3	30.7
	70.2	29.8
	70.8	29.1
	69.5	30.5
	70.2	29.7
	69.9	30.1
	71.9	28.1
	67.9	32.1
f	Ctrl	Atg5 guides
	52.3	47.7
	58.4	41.6
	54	46
	62.3	37.7
	39.3	60.7
	69.3	30.7
	62.8	37.2
	71.2	28.8
	69.9	30
	69.5	30.4
	64.6	35.4
	67.4	32.4
	64	35.8
	67	32.9
	62.2	37.5
g	Ctrl	Atg5 guides
	57.3	62.6
	68	73.9
	67.5	74.2
	54.4	62.1
	57.3	66.1
	39.9	57.3
	38.5	47.4
	35.1	50.1
	42	56
	35.5	47.8
	69.7	68.3
	47.9	52.3
	44.9	46.8
	44	43.4
	34.1	36.3
h	mLN TN	mLN TEM	mLN TCM	mLN TRM	LP CD69-CD103-	LP CD69+CD103+	IEL CD69+CD103+
	0.05	8.43	0.03	0.83	3.33	3.39	1.61
	0.05	15.5	0.157	2.4	3.87	6.11	3.02
	0.08	14.2	0.14	1.83	6.35	4.35	2.78
	0.05	27.6	0.08	2.81	2.36	3.85	1.71
i	mLN TN	mLN TEM	mLN TCM	mLN TRM	LP CD69-CD103-	LP CD69+CD103+	IEL CD69+CD103+
	179	298	216	322	127	79.2	37.3
	189	327	210	300	232	79	38.4
	188	246	191	323	176	78.7	41.6
j	Raw data of RNA sequencing are deposited with GEO accession number as reported under the Data Availability statement.
k	GSH							GSSG
	Blank	mLN TN	mLN TEM + TRM	mLN TCM	LP CD69+CD103+	IEL CD69+CD103+		Blank	mLN TN	mLN TEM + TRM	mLN TCM	LP CD69+CD103+	IEL CD69+CD103+
	779	2662	2671	3777	4623	33314		1689	31891	39218	37277	173422	252151
	600	2152	1700	3719	21745	22313		5113	36371	40721	31738	257724	252347
	940	3407	5510	2983	23178	17532		3496	30776	68503	33469	210071	412596
l	Ctrl	Gclc guides
	67.4	32.5
	64.6	35.3
	67.2	32.7
	89.1	10.9
	81.8	18.2
	84.7	15.2
	82.3	17.6
	86.4	13.5
m	Ctrl	Gclc guides
	69.6	30.4
	68.5	31.5
	68.5	31.4
	85.5	14.5
	75.9	23.9
	79.2	20.5
	77.5	22.3
	80.3	19.6

## Sheet: Figure 5
Figure 5
a	-	+ PGE2
	100	151.65
	100	132.04
	100	150.766
	100	103.964
b		Drp1fl/flCD4Cre-				Drp1fl/flCD4Cre+
	mLN TN	844800	908600			1020000	537100	1102200
	mLN TEM	23760	12390			29240	9430	25080
	mLN TCM	58080	70800			97240	35260	71940
	mLN TRM	15180	10030			24480	9430	14520
	LP CD69+CD103+	15200	11498			16575	13975	9763
	IEL CD69+CD103+	448200	446400			922200	420000	218400	291400
c		Drp1fl/flCD4Cre-				Drp1fl/flCD4Cre+
	mLN TEM	97.6	95.2			97.4	90.4	95.2
	mLN TRM	94.9	90			93.6	86.3	93.8
	LP CD69+CD103+	24	23.5			23.7	25.7	24.5
	IEL CD69+CD103+	18.4	13.6			18.7	18.8	21.4	14.6
d		Drp1fl/flCD4Cre-				Drp1fl/flCD4Cre+
	mLN TEM	24.8	24.5			30	26.1	24.1
	mLN TRM	32.1	25.3			34.1	29.2	32.9
	LP CD69+CD103+	4	5.14			5.37	7.46	4.02
	IEL CD69+CD103+	1.88	2.83			2.49	1.65	1.12	2.48
e	Raw data of RNA sequencing are deposited with GEO accession number as reported under the Data Availability statement.
f	Raw data of single cell sequencing are deposited with GEO accession number as reported under the Data Availability statement.
g	Blank	mLN TN	mLN TEM+TRM	mLN TCM	LP CD69+CD103+	IEL CD69+CD103+
	713	28261	6128	16653	2577	1640
	0	25916	14909	18379	1447	1339
	0	29043	9928	17638	2055	1254
h		Ctrl									Got1 guides
	CD69-CD103-	15.8	16.8	19.1	14.7	13.2	8.77	10.6	9.77	8.47	24.6	25.3	30.5	23.5	22.7	18.4	21.1	16.6	17.1
	CD69+	14.2	13.8	17.3	13.1	21.9	23.3	20.2	16.9	17.6	24.5	22.3	29.1	27.8	22.8	22.7	22.8	22.4	18.8
	CD69+CD103+	14.7	11.9	14.9	15.8	18.9	27.7	18.5	25.4	20.6	29.4	29.4	29.4	27.7	14.6	17.8	14.6	15.5	15.2
i		Ctrl									Got1 guides
	CD69-CD103-	40.4	47.1	33.8	28.7	5.45	4.68	7.46	6.58	4.85	52.6	61.7	47	42.5	9.47	13.2	16	12.2	8.28
	CD69+	33.5	38.9	25.2	18.3	4.74	4.19	5.52	4.77	3.88	30.1	38.2	24	25.5	6.69	6.17	9.56	5.95	5.03
	CD69+CD103+	20.7	17	17.7	16.5	8.31	15.1	9.12	13.8	8.4	30.6	31.8	29.8	26.8	5.96	5.49	7.82	5.57	5.49
j		Ctrl									Got1 guides
	CD69-CD103-	51.1	48	48.2	48.2	34.7	35	41.4	46.8	40.5	67.5	59.9	55.8	53.6	36.5	39.3	45.4	53.8	42.1
	CD69+	28.1	28.2	20.2	21.4	21	22.5	18.9	19.6	19.9	7.23	10.6	5.55	8.54	11.2	13.5	9.16	9.97	8.95
	CD69+CD103+	9.78	13	18.6	17.4	31.9	34.5	27.5	21.9	27.4	15.2	20.9	24.7	25.4	27.6	28.9	20.2	15	20.8

## Sheet: Supp. Fig. 1
Supplementary Figure 1
b	mLN	LP	Liver	Lung	Skin
	0.897	1.4	78.5	68.2	1.64
	1.14	0.963	46.7	27.3	3.07
	0.836	1.41	68.1	42.9	2.96
c - e	Raw data of single cell sequencing are deposited with GEO accession number as reported under the Data Availability statement.

## Sheet: Supp. Fig. 2
Supplementary Figure 2
Raw data of single cell sequencing are deposited with GEO accession number as reported under the Data Availability statement.

## Sheet: Supp. Fig. 3
Supplementary Figure 3
c	CD69-CD103-	CD69+	CD69+CD103+
	65.7	57.9	18.4
	71.2	72.7	21.2
	76	63.7	20.9
d	mLN TN	mLN TEM	mLN TCM	mLN TRM	LP CD69-CD103-	LP CD69+CD103+	IEL CD69+CD103+
	2035	2625	2037	3202	1743	1253	662
	1936	2648	1938	3094	2271	1405	676
	2329	3042	2298	3225	2345	1323	563
e	mLN TN	mLN TEM	mLN TCM	mLN TRM	LP CD69-CD103-	LP CD69+CD103+	IEL CD69+CD103+
	99.9	98.9	99.9	88.9	80.1	16.4	4.8
	99.9	98	99.9	91.2	79.9	14.8	10.8
	100	99	100	90.2	67.1	16.4	5.91
f	Tom20								TFAM
	mLN TN	mLN TEM	mLN TCM	mLN TRM	LP CD69-CD103-	LP CD69+CD103+	IEL CD69+CD103+		mLN TN	mLN TEM	mLN TCM	mLN TRM	LP CD69-CD103-	LP CD69+CD103+	IEL CD69+CD103+
	1	0.769656	1.79057	1.61134	0.358811	0.7424	0.375287		1	0.489407	0.98804	0.729594	0.51707	0.50993	0.763087
			1.81781			0.616667	0.0947774				1.00559			0.477852	0.730127
	1	1.11313	1.01622	1.36433		0.137509	0.166801		1	1.08879	1.17546	1.27689	0.510337	0.494135	0.871218
	1	2.47037	2.40638	3.54465	0.945437	0.199788	0.635521		1		0.846498			0.392213	0.386013
	1		1.27452			0.493518	0.738913		1		0.891655			0.31266	0.23466

## Sheet: Supp. Fig. 4
Supplementary Figure 4
a	mLN	LP	IEL
	57.6	21.2	11.5
	52.1	20.2	12.2
	60.9	22.8	13.5
	40.9	24.8	12.6
b	Images in panel S4b are raw images, minimally modified with text and scale bar
	Number of objects							Sphericity
	Spleen TN	mLN TEM	mLN TCM	mLN TRM	LP CD69+CD103+	IEL CD69+CD103+		Spleen TN	mLN TEM	mLN TCM	mLN TRM	LP CD69+CD103+	IEL CD69+CD103+
	62	66	135	57	36	5		0.696	0.707	0.669	0.696	0.738	0.654
	33	59	96	5	10	10		0.633	0.741	0.663	0.722	0.877	0.695
	42	52	129	10	60	24		0.631	0.681	0.717	0.718	0.698	0.807
	64	39	48	44	27	26		0.653	0.787	0.674	0.747	0.776	0.765
	34	51	79	7	46	5		0.605	0.753	0.668	0.594	0.725	0.773
	37	11	117	100	32	34		0.614	0.745	0.696	0.652	0.749	0.789
	43	17	135	35	52	19		0.661	0.693	0.665	0.738	0.759	0.705
	40	57	115	32	44	32		0.596	0.682	0.644	0.713	0.751	0.602
	49	30	91	8	31	47		0.74	0.673	0.634	0.772	0.795	0.613
	59	54	112	14	12	12		0.655	0.665	0.728	0.704	0.804	0.627
	75	19	138	10		11		0.645	0.689	0.688	0.749		0.802
	55	33	123	21		17		0.63	0.668	0.67	0.817		0.638
	44	7	116	115		4		0.62	0.66	0.653	0.673		0.582
	59	56	130	45		2		0.609	0.742	0.705	0.667		0.791
	43	36	142	49		11		0.69	0.723	0.657	0.713		0.779
	20	68	129	64		4		0.536	0.815	0.665	0.739		0.53
	66	14	118	12		25		0.615	0.696	0.656	0.737		0.671
	77	93	140	91		7		0.681	0.684	0.667	0.706		0.867
	68	92	96	43		8		0.645	0.738	0.69	0.758		0.715
	93	22	92	49		87		0.67	0.727	0.654	0.725		0.667
	41	109	101	23		21		0.77	0.69	0.736	0.749		0.818
	40	68	88	87		9		0.833	0.691	0.678	0.702		0.894
	39	73	77	17		20		0.752	0.672	0.646	0.827		0.726
	37	9	132	3		32		0.704	0.705	0.668	0.888		0.731
	43	132	93	17		53		0.699	0.664	0.699	0.806		0.676
	30	43	106	68		66		0.678	0.647	0.674	0.772		0.732
	44	60	104	9		49		0.738	0.71	0.683	0.856		0.78
	56	61	102	19		40		0.681	0.673	0.699	0.788		0.706
	60	25	149	20		17		0.699	0.669	0.664	0.771		0.7
	79	36	117	27		36		0.634	0.736	0.656	0.88		0.657
	69	6	113	57		11		0.718	0.753	0.685	0.703		0.714
	49	64	108	50		22		0.672	0.812	0.663	0.762		0.734
	64	6	111	29		12		0.619	0.715	0.693	0.762		0.699
	66	35	96	146		22		0.643	0.662	0.74	0.74		0.711
	22	24	136	23		3		0.547	0.818	0.666	0.771		0.68
	24	18	96	42		53		0.567	0.772	0.711	0.648		0.713
	32	17	110	66		2		0.58	0.826	0.684	0.727		0.853
	24	69	95	50		11		0.576	0.736	0.705	0.685		0.676
	81	29	102	68		31		0.632	0.826	0.734	0.751		0.808
	26	29	110	41		20		0.627	0.794	0.675	0.778		0.728
d	Images in panel S4d are raw images, minimally modified with text, arrow and scale bar
e - g	Raw data of RNA sequencing are deposited with GEO accession number as reported under the Data Availability statement.

## Sheet: Supp. Fig. 5
Supplementary Figure 5
a	mLN	LP	Liver	Lung
	2405	2061	3369	2539
	2454	2415	2431	2704
	2450	2782	2511	2763
c	CD44			CD62L			CD69			CD103
	IL-2	IL-15/TGF-β		IL-2	IL-15/TGF-β		IL-2	IL-15/TGF-β		IL-2	IL-15/TGF-β
	13677	5736		37.8	73.9		1529	724		103	4186
	14606	5336		36.5	67.5		1839	665		101	3875
	16278	5659		38.6	71.1		1588	777		42.7	4433
d	(IL-2) T cells			(IL-15/TGF-β) T cells
	-	PGE2		-	PGE2
	985	752		545	243
	858	722		414	223
	980	925		407	244
e	(IL-2) T cells			(IL-15/TGF-β) T cells
	-	PGE2		-	PGE2
	83	60.7		33.8	12.3
	85.5	55.7		37.5	10.2
	75.5	61.5		36.8	10.7
f	-			+ PGE2
	495	460	551	387	438	562
	313	279	399	156	187	193
	251	262	287	128	138	152
g	Mitotracker							TMRM
	-	1 nM	10 nM	100 nM	1 uM	10 uM		-	1 nM	10 nM	100 nM	1 uM	10 uM
	461	480	354	298	249	241		72.8	64.3	46.7	37.5	27.1	23.2
	466	447	353	298	248	244		65.2	56.5	37.2	29.9	21.1	18.8
h	Raw data of RNA sequencing are deposited with GEO accession number as reported under the Data Availability statement.
i	Ctrl	Ptger4 guides
	1	0.632093
	1	0.109452
j	Mitotracker					TMRM
	Ctrl -	Ctrl + PGE2	Ptger4 guides	Ptger4 guides + PGE2		Ctrl -	Ctrl + PGE2	Ptger4 guides	Ptger4 guides + PGE2
	3409	1870	3497	2277		90.7	57.4	93.9	75.2
	3122	1788	3363	2263		91.7	58.2	93.5	77.3
	3058	1885	3224	2400		92.9	69.4	94.4	81.3
k	Ctrl	Ptger4 guides
	28.8	70.7
	26	73.3
	29.7	69.7
	34.9	64
	27.1	72.4
	78.1	21.8
	86.4	13.6
	82.3	17.6
	80	19.9
	83	16.9
l	IFN-γ
		Ctrl															Ptger4 guides
	LP	36.2	52.7	33.7	34.5	40.6	28	31.7	35.8	26.1	32.5	10.1	19.7	16.5	13.9	20.1	37.9	56.4	41.8	41.8	47.4	18.2	24.4	26	16	22.8	8.67	16.4	14.2	10.1	16.6
	IEL	32.9	44.1	24.3	24	36	37.3	22.6	23.6	13	22.1	20.7	16.3	10.8	16.4	14.3	39.1	53.7	36	36	46.4	23	16.3	26.9	18.1	13.3	23.2	16.5	12.3	15.1	10.8
	TNF
		Ctrl															Ptger4 guies
	LP	30.3	47.2	30.3	29.8	37.9	13.1	14.8	17.4	11.3	15.4	36.7	41	38.3	29.7	28.3	28.2	42.9	29	30.1	35.7	8.29	11.7	12.7	6.56	10.4	40	35.6	35.9	23.5	25.5
	IEL	31.6	42.4	30.1	19.8	33.4	43.4	40.6	43.2	55.8	52.9	63	60.5	58.8	54.5	51.2	33.3	45.8	29.7	27.3	34.1	42.1	40.2	37.9	45.1	40.8	61.6	59.2	59.8	52.9	44.3

[truncated: 2 more sheets: Supp. Fig. 6, Supp. Fig. 7]
